# Supplementary material for: Implementing Food Environment Policies at Scale: What Helps? What Hinders? A Systematic Review of Barriers and Enablers
Source: Int J Environ Res Public Health. 2021 Sep 30;18(19):10346. doi: 10.3390/ijerph181910346 (PMC8507658; doi:10.3390/ijerph181910346)
Supplement: Supplementary file 1 [file ijerph-18-10346-s001.zip]

Archive with 4 entries (3 files):
- ijerph-1379647-supplementary/
- ijerph-1379647-supplementary/Supplementary File S1_Nguyen et al.pdf
- ijerph-1379647-supplementary/Supplementary File S2_Nguyen et al.pdf
- ijerph-1379647-supplementary/Supplementary File S3_Nguyen et al.pdf
